# Supplementary material for: Mitigating COVID-19 in meat processing plants: what have we learned from cluster investigations?
Source: Front Public Health. 2024 Sep 2;12:1432332. doi: 10.3389/fpubh.2024.1432332 (PMC11402690; doi:10.3389/fpubh.2024.1432332)
Supplement: Supplementary file 2 [file Table_2.xlsx]

## Sheet: Synthèse (2)
Study ID	Country	Year /Month	Study type	Epidemiological context (Objectives)	Method	N plant	N workers	Total number of cases	% infected cases among workers	% asymptomatic	Plant description (meat species)	Work area with higher rate of infected cases	Information on work conditions T°/ventilation/ HR ( Y/N)	Characteristics of workers (regular/temporary/ foreign)	Commute pattern	Household and community exposures	Management measures	Risk factors suspected or identified (in bold)
De Rooj_2023	the Netherlands	June 2020	Descriptive	Cluster investigation (description of the cluster, assessment of potential transmission via air and surfaces)	screening campaign ( vuluntary basis) and environmental investigations	1	850	27	27/76	0.925926	Pig	Deboning and meat cutting areas	Y Temperature Ventilation system	100% foreign workers	Private: (31%) Shared : By car/mini-van with other people positive : 17/42 (40%) [Total : 42 negative: 25 (60%)] By public transport 1/3 (33%)	Current residential situation Alone positive: 5/13 (38%) Shared with up to 4 housemates positive:15/41 (37%) Shared with 5 or more housemates positive: (32%)	Symptom screening and exclusion Face masks (surgical mask) Hygiene and sanitation ( rigorous multi-stage cleaning procedure) Physical and temporal distancing (separation of work shifts and breaks in time, work place modifications)	widespread transmission via air and surfaces was considered unlikely
Donahue_2020	USA	April-May 2020	Descriptive	Preventive screening campaign (description of the cases)	screening (voluntary basis) , interview of the symptomatic cases	1	1216	375	0.308388	0.32	Meat processing facility	Processing (cutting, preparing and packaging meat products) 54%	N	75% non English-speaking	Carpool(11%) Private car (88%) Other (3%)	Close contact with ill person outside work, including ill household members (13%)	Face masks flexible leave policy Temperature and symptom screening	close contact with ill person at work
Dyal_2020	USA	April 2020	Surveillance report (description of quantitative and qualitative data)	Requests from local authorities for COVID-19 risk assessments in Meat and Poultry PP (assessment of the cluster and case numbers, description of the challenges to effective prevention)	aggregated data on clusters from 19 states reporting at least one case in meat or poultry industry, qualitative data from facility risk assessments	115	130578	4913	NA	NA	Beef, bison, lamb, poultry, pork, other	NA	N				Temperature and symptom screening and exclusion (isolation) Face covering but lower adherence Physical distancing ( barriers) Temporal distancing (break time organization)	contact with employee in common areas and outside the facility
Finci_2022	Germany	April-June 2020	Retrospective cohort	Cluster investigation (Description of the cluster, the implemented prevention measures and potential risk factors).	study using data from contact tracing, entry symptom screening, screening campaigns (sero + PCR), the employee roster provided by the employer, the air conditionning construction plan	1	1270	453	0.356693	unknown ("most cases")	Beef, pork	Meat cutting 50.6%, Slaughtering 42.6%, meat Handling in freezer 35.7%, Meat packaging 35.0%	Y Temperature Ventilation system relative humidity (-)	Regular workers: 30.7% workers, 21.7% cases subcontracters :70% workers, 43% cases external 3.3 % workers, 18.6% cases Employees were from Romania (47.1%), Germany (19.7%), Hungary (12.6%) and Poland (8.1%) (complete information in Supplementary Table S1).	Persons living more than 1 km from the meat processing plant were assumed to have used shared transportation. 91% workers 35.7% cases	Housing 2-4 11,5% workers; 29.7% cases 5-9 4.5% workers; 50.9% cases 10+ 51,2% workers; 42.2 % cases	During the outbreak: PCR testing of all personnel Symptom screening and exclusion Face masks (surgical mask) Physical distancing Cleaning and disinfection Adjustments of break shifts Information and communication in different languages Hygiene and sanitation ( rigorous multi-stage cleaning procedure) Accomodation inspection	significant risk factors ( multivariable analysis) - subcontracted worker - working in the meat cutting area -working in slaughtering - being a veterinary inspector
Gunther_2020	Germany	May-June 2020	Descriptive	Large outbreak : >1400 cases (Description of the outbreak with a focuss on the first clustered cases)	contact tracing, screening campaign, viral genome sequencing, employer's data collection	1	147	31	0.21		Beef processing plant	Meat cutting area	Y Temperature Relative humidity Ventilation system	No information	carpooling	shared apartment or bedroom	Temperature screening PCR test based on self reported symptom screening + possible contact to other infected person isolation of roommates only; simple one-layer face mask Cleaning and disinfection ( Daily)	Environmental conditions distance _close contacts between workers
Herstein _2021	USA	April-July 2020	Uncontrolled before and after study (including descriptive data)	Cluster investigations, on-site and virtual technical assistance (Assessing the effectiveness of a universal mask policy, and physical barriers)	Case description, Incidence before and after	23	26000	5002	0.192385	0.1	Beef, pork and poultry primary and secondary processing plant	Primary processing	N				Physical barriers Face masks
Mallet_2021	France	May 2020	Cross-sectional	Cluster investigation (description of the cluster, assessment of socio-demographic and occupational risk factors)	study using data from contact tracing, screening campaigns, employers, case interviews	1	1347	140	0.103935	82,9%	Pork section	Deboning and meat cutting areas	Y Temperature	Temporary and contract workers : 81%cases Foreign born 52% cases	carpooling ( 41,5% cases)	40/118 cases (33,9%) sharing their accomodati	case contact tracing and exclusion of workplace ( 14 days) Cleaning & disnfection	-Subcontractor -Eastern European workers in the deboning and cutting department
Pokora_2021	Germany	June -September 2020	Cross-sectional	Implementation of a study among selected plants with previous clusters (identification of risk factors).	description (aggregated data on 22 plants), cross-sectional study (7 plants with "many infected workers") using data (questionnaires) from the companies and parameters collected on-site.	22/7	19072 / 7798	880 /856	NA	NA	meat and poultry processing facilities	Deboning and meat cutting area, commissioning, slaughter	Y Temperature Ventilation system	73% of the study population was temporary or contract workers.	NA	NA	Physical barriers Face masks SARS-CoV-2 testing Symptom screening Changed cleaning and disinfection	Minimum distance less than 1.5 meters Temperature in working area Ventilation system
Rogers_2022	USA	March-June 2020	Descriptive + cross-sectional KAP survey + geospatial analysis	Outbreak in a facility (description of the outbreak, assessment of the geographic proximity between community cases and facility cases, description of workers'knowledge, attitudes and practices)	Study using surveillance data at facility (screning campaigns) and in the surrounding community, and results from standardized questionnaires (Knowledge, Attitude and Practice study).	1	1493	502	0.336236	13-20%	beef	Slaughtering, meat cutting,	N	NA	NA	NA	Face masks additional handwashing stations physical distancing	Statistically significant differences in linguistic group (P < .001), and work section (P < .001) were found between workers with positive and negative SARS-CoV-2 test results.
Steinberg_2020	USA	March- April 2020	Descriptive	Cluster investigation (description)	contact tracing, screening campaign among symptomatic workers, employer's data collection, interview of the cases	1	3635	929	0.255571	3,65%	Probably pork (bacon, sausage)	Slaughtering, meat cutting, processing	N	The attack rate among nonsalaried employees was 26.8% and among salaried employees was 14.8%.	NA	(Facility A : 920 of the 2199 Cases of community residents) 2403 employee contact : 210 (8,7%) confirmed case (March 30 - April 25)	After the outbreak : Isolation measures Temporary closure Symptom screening Physical barriers Face masks (optional then mandatory)	NA
Walshe_2021	Ireland	March - May 2020	Descriptive	Retrospective investigation of a selected cluster (description of the cluster and risk mitigation measures)	(Environmental +++ and epidemiological) study using data from contact tracing (?), symptom screening, screening campaigns, site visit / inspection, interview with the Emergency response team, monitoring of air quality.	1	290	111	0.382759	0.96	Meat processing facility without further details	Slaughtering (Dressing lines) Deboning area	Y Temperature Ventilation system relative humidity	NA	NA	NA	Temperature screening, Covid questionnaire Face masks (surgical mask) Hand hygiene Physical distancing increased Cleaning and disinfectio toilet, lockerroom, high touch points) Adjustments of break shifts Information and communication in different languages Hygiene and sanitation	environmental factors ( High occupancy and poor ventilation)
